# Supplementary material for: Interactions between physiology and behaviour provide insights into the ecological role of venom in Australian funnel-web spiders: Interspecies comparison
Source: PLoS One. 2023 May 22;18(5):e0285866. doi: 10.1371/journal.pone.0285866 (PMC10202279; doi:10.1371/journal.pone.0285866)
Supplement: S1 File — (ZIP) [file pone.0285866.s010.zip]

Archive with 13 entries (12 files):
- CVS VENOM AND BEHAVIOURS/
- CVS VENOM AND BEHAVIOURS/A.robustus_venom.csv
- CVS VENOM AND BEHAVIOURS/allsps_behaviours.csv
- CVS VENOM AND BEHAVIOURS/allsps_venom profiles.csv
- CVS VENOM AND BEHAVIOURS/Atrax.behaviour.cca.csv
- CVS VENOM AND BEHAVIOURS/desktop.ini
- CVS VENOM AND BEHAVIOURS/H.cerberea_behaviours.csv
- CVS VENOM AND BEHAVIOURS/H.cerberea_venom.csv
- CVS VENOM AND BEHAVIOURS/H.infensa_behaviours.csv
- CVS VENOM AND BEHAVIOURS/H.infensa_venom.csv
- CVS VENOM AND BEHAVIOURS/H.valida-behaviours.csv
- CVS VENOM AND BEHAVIOURS/H.valida_venom_profiles.csv
- CVS VENOM AND BEHAVIOURS/H.valida_venom_profiles_reduced.csv
