# Supplementary material for: Interactions between physiology and behaviour provide insights into the ecological role of venom in Australian funnel-web spiders: Interspecies comparison
Source: PLoS One. 2023 May 22;18(5):e0285866. doi: 10.1371/journal.pone.0285866 (PMC10202279; doi:10.1371/journal.pone.0285866)
Supplement: S1 File — (ZIP) [file pone.0285866.s010.zip › CVS VENOM AND BEHAVIOURS/A.robustus_venom.csv]

ID	254.0426	296.0491	279	389.2602	406.267	337.245	258	367.2635	257.1542	6371.1288	4377.8513	4379.4244	7295.6701	308	351.2583	4846.8352	390.2821	291.7305	268.0788	3503.7375	404	438	298.711	4840.1894	348(2083.05)	694	348	291(3503.738)	390	251.2105	353.1913	3503.6014	4501.2092	248.0513	4847.3992	404.3311	268	428.0497	4452.9583	3502.2717	4202.6974	536.1017	4289.5633	2503.237	4240.6995	4726.0335	4174.5713	4949.5162	5450.4237
H10B	0	1	0	1	0	0	0	2	0	1	1	1	1	0	1	1	2	1	0	2	2	3	2	1	1	2	1	2	2	0	1	0	0	0	0	0	2	1	0	0	0	1	1	0	0	0	0	0	0
H12B	1	0	0	0	0	0	0	2	0	0	0	0	0	0	0	1	1	1	0	1	2	1	1	0	0	2	0	2	1	0	0	1	1	0	1	0	2	0	1	1	1	0	0	1	1	1	0	0	0
H13B	1	0	0	2	3	0	0	1	1	0	0	0	0	1	1	0	2	2	1	0	2	3	0	0	2	0	0	0	1	1	1	0	0	0	0	1	1	1	0	1	0	0	0	0	0	0	1	1	1
H15B	2	0	0	3	1	0	1	1	0	0	0	0	0	0	0	0	0	0	0	0	1	1	0	0	1	0	0	2	3	0	0	0	0	1	0	3	2	0	0	0	0	0	0	0	0	0	0	0	0
H16B	0	0	0	3	0	0	0	0	0	0	0	0	0	0	0	0	0	0	0	0	0	0	0	0	0	0	0	3	3	0	1	1	0	0	0	3	0	0	0	0	0	0	0	0	0	0	0	0	0
H17B	0	0	0	2	0	0	0	2	0	0	0	0	0	0	0	0	0	0	0	0	1	2	1	0	0	0	0	3	3	0	0	0	0	0	0	2	1	0	0	0	0	0	0	0	0	0	0	0	0
H18B	0	0	0	3	0	0	0	1	0	0	0	0	0	0	0	0	0	0	0	0	0	3	0	0	1	0	0	2	2	0	2	0	0	0	0	0	3	0	0	0	0	0	0	0	0	0	0	0	0
H19	2	0	2	3	0	0	0	2	0	0	0	0	0	0	0	0	0	0	0	0	0	3	1	0	0	0	0	3	3	0	0	0	0	0	0	0	2	1	0	0	0	0	0	0	0	0	0	0	0
R1	2	0	0	3	0	0	0	1	0	0	0	0	0	0	0	0	0	0	0	0	0	2	0	0	0	0	0	3	3	0	0	0	0	0	0	1	2	1	0	0	0	0	0	0	0	0	0	0	0
R2	3	0	0	3	0	0	0	1	0	0	0	0	0	0	0	0	0	0	0	0	2	2	1	0	0	0	0	3	3	0	0	1	0	0	0	1	3	2	0	0	0	0	0	0	0	0	0	0	0
R3	0	0	0	2	0	0	0	2	0	0	0	0	0	0	1	0	0	0	0	0	2	1	0	1	0	0	0	2	2	0	0	1	0	0	0	0	2	0	0	0	0	0	0	0	0	0	0	0	0
R4	1	0	0	2	0	0	0	2	0	0	0	0	0	0	0	0	0	0	0	0	1	1	1	0	0	0	0	2	2	0	1	0	0	0	0	0	2	0	0	0	0	0	0	0	0	0	0	0	0
R5	3	0	0	3	0	0	0	3	0	0	0	0	0	0	1	0	0	0	0	1	3	2	0	0	0	0	0	2	3	0	0	1	0	0	0	0	2	0	0	0	0	0	0	0	0	0	0	0	0
R7	3	0	0	3	0	0	0	3	0	0	0	0	0	0	1	0	0	0	0	0	2	3	1	0	0	0	0	3	3	0	1	0	0	0	0	0	3	0	0	0	0	0	0	0	0	0	0	0	0
R8	0	0	0	2	0	0	1	2	0	0	0	0	0	0	1	0	0	0	0	0	3	2	2	0	0	0	0	3	3	0	1	0	0	0	0	0	2	0	0	0	0	0	0	0	0	0	0	0	0
R9	1	0	0	3	0	0	0	1	0	0	0	0	0	0	1	0	0	0	0	0	2	3	1	1	1	0	1	3	3	0	1	0	0	0	0	0	3	1	0	0	0	0	0	0	0	0	0	0	0
R10	0	0	0	2	0	2	0	1	0	0	0	0	0	0	0	0	0	0	0	0	2	2	1	0	0	0	0	2	2	0	2	0	0	0	0	0	2	0	0	0	0	0	0	0	0	0	0	0	0
R11	0	0	1	2	0	0	2	2	0	0	0	0	0	0	0	0	0	0	0	0	1	2	1	0	0	0	0	2	1	0	2	0	0	0	0	0	0	0	0	0	0	0	0	0	0	0	0	0	0
[truncated: 224 more columns]
