# Supplementary material for: Interactions between physiology and behaviour provide insights into the ecological role of venom in Australian funnel-web spiders: Interspecies comparison
Source: PLoS One. 2023 May 22;18(5):e0285866. doi: 10.1371/journal.pone.0285866 (PMC10202279; doi:10.1371/journal.pone.0285866)
Supplement: S1 File — (ZIP) [file pone.0285866.s010.zip › CVS VENOM AND BEHAVIOURS/allsps_behaviours.csv]

Species	id	HR	Aggression	Climb	Activity	Huddle	Body.cond
H. valida	A1	35.38666667	54.66666667	0.333333333	210.3333333	0	-0.282687216
H. valida	A11	34.83111111	65.33333333	6.333333333	195	0.666666667	0.152828811
H. valida	A12	28.99888889	39.66666667	0	52.66666667	0	-0.203532016
H. valida	A5	32.66666667	59	0	0	0.333333333	0.636258185
H. valida	A6	36.41444444	21.33333333	3	324	0	-0.258646598
H. valida	A7	33.44444445	47.33333333	4	273.3333333	0.333333333	0.16384009
H. valida	A8	32.66666667	46.66666667	1.666666667	223.3333333	0.333333333	0.091450449
H. valida	A9	31.96666667	55.66666667	0	225	1	0.2164422
H. valida	Hi1	32.66666667	56.66666667	0.333333333	33.33266667	0.333333333	-0.173910806
H. valida	Hi10	36.22222222	60	0	2.582666667	0	-0.0134503
H. valida	Hi12	36.88888889	59.33333333	0	0	0.333333333	0.30655507
H. valida	Hi16	34.88888889	60	0.666666667	10.58333333	0	-0.139502274
H. valida	Hi17	36.44444445	72	0.333333333	104.0753333	0	-0.066452174
H. valida	Hi2	34.55555556	66.33333333	2	4.667	0.333333333	-0.127181599
H. valida	Hi3	37.33333333	64	0	0	0	0.333531806
H. valida	Hi4	38.11111111	75.66666667	0	0	0.333333333	-0.318209723
H. valida	Hi5	32.88888889	45	1	440.1666667	0	-0.040933613
H. valida	Hi7	36.55555556	57	0.666666667	66.51933333	0	-0.112862246
H. valida	Hi8	35.11111111	55.33333333	2	17.501	0.333333333	-0.142028245
H. valida	Hi9	33.88888889	77.66666667	2	5.251	1	0.067019948
H. valida	J	33.13874788	42.33333333	1	493.6666667	0.333333333	0.036246786
H. valida	M	34.30555556	44.33333333	0	0	1	-0.079338387
H. valida	S	32.83333333	59.66666667	0	319.6666667	0.666666667	-0.04543815
H. infensa	Hi13	39.33333333	63.33333333	0.333333333	77.92966667	231.1036667	0.16903824
H. infensa	LOC1	32	51.33333333	0.333333333	4.083333333	173.0113333	0.121166268
H. infensa	LOC10	38.66666667	56.33333333	0	420.9193333	169.8083333	0.43544048
H. infensa	LOC11	34.22233333	49	1.333333333	159.322	276.3393333	0.547371131
H. infensa	LOC13	32.77766667	54.33333333	0.333333333	67.591	143.837	-0.185175695
H. infensa	LOC14	34.66666667	60.33333333	0.333333333	83.11466667	158.3553333	0.269102286
H. infensa	LOC15	31.33333333	44	1	342.7503333	117.5666667	-0.038616496
H. infensa	LOC17	36.44466667	68.33333333	0.333333333	152.414	351.205	-0.440341348
H. infensa	LOC18	39.66666667	50.33333333	0.333333333	42.08333333	414.9493333	0.314432812
H. infensa	LOC19	33	48.33333333	0	71.3	190.2993333	0.098382867
H. infensa	LOC2	31.66633333	46.66666667	0	0	277.4266667	-0.122703742
H. infensa	LOC21	33.66666667	54.33333333	0.333333333	50.501	223.646	0.016185061
H. infensa	LOC4	34.22233333	25.33333333	0.666666667	190.3376667	163.5103333	-0.685228617
H. infensa	LOC5	35.66666667	52	0.666666667	115.725	160.8216667	-0.596895283
H. infensa	LOC6	37.889	31.33333333	1.333333333	56.46066667	201.8433333	-0.060508522
H. infensa	LOC8	32.889	61.33333333	1.666666667	0	175.958	0.158350558
H. cerberea	10A	34.33333334	60.66666667	0.666666667	0	417.139	0.11101966
H. cerberea	11A	40.55555555	51.33333333	0	0	353.5643333	0.258532666
H. cerberea	1A	40.88888889	42	0.666666667	0	142.5763333	0.165027792
H. cerberea	1B	35.66666667	42	2.666666667	277.0873333	177.8416667	-0.01429974
H. cerberea	2	37.77777778	33.33333333	0.333333333	0	2.667666667	-0.29789771
H. cerberea	2A	39.55555555	42.33333333	0	11.24866667	287.3623333	0.435774722
H. cerberea	3A	33.33333333	35.66666667	0.333333333	0	415.1426667	-0.320758592
H. cerberea	3B	40.33333333	51	1	2.666333333	139.8546667	-0.279301915
H. cerberea	5	42.22222222	47	0.666666667	9.307333333	147.0876667	-0.062381964
H. cerberea	5A	37.77777778	50.33333333	0.333333333	0	139.8446667	-0.009899212
H. cerberea	5B	33.88888889	49.66666667	0.333333333	0.832666667	312.4426667	-0.065456022
H. cerberea	6A	34	53.66666667	0.333333333	0	279.0883333	0.129744436
H. cerberea	6B	35	46.66666667	0.333333333	0	415.8296667	0.144507402
H. cerberea	7	35.44444444	31	0.333333333	0	414.7526667	-0.071018721
H. cerberea	7A	37.77777778	44.33333333	0	0	414.2836667	0.012282809
H. cerberea	8A	39	42.66666667	0.333333333	6.526666667	278.1096667	-0.383876377
H. cerberea	9	40.33333333	44.33333333	0.333333333	126.915	0	0.219496248
H. cerberea	9A	36	58.66666667	1	0	1.083333333	0.028504517
A. robustus	H10B	36	48.33333333	0	0.279666667	1.415666667	0.314810465
A. robustus	H12B	31	56	0.666666667	27.60433333	0	-0.319026632
A. robustus	H13B	40	53.66666667	0.666666667	0	139.9963333	-0.355586785
A. robustus	H15B	34	60.33333333	1	3.748666667	1.205	-0.129704147
A. robustus	H16B	35	61.66666667	0	296.9723333	0	-0.482305634
A. robustus	H17B	34	61.66666667	0	0	0	-0.36179738
A. robustus	H18B	31.66666667	46	0.666666667	0	1.166666667	-0.141170047
A. robustus	H19B	34.33333333	57	0	340.9006667	139.493	-0.26177741
A. robustus	R1	35.33333333	47.33333333	1.333333333	0	44.80966667	0.216870881
A. robustus	R10	30.33333333	68.66666667	1.333333333	187.8583333	0	0.741841101
A. robustus	R11	35	34.33333333	0	162.4993333	1.583	0.062253798
A. robustus	R2	31.66666667	56.33333333	0.333333333	42.25033333	4.000666667	-0.190316993
A. robustus	R3	38	60.33333333	0.666666667	76.498	0.3745	0.006209989
A. robustus	R4	31.66666667	19	1.666666667	146.7773333	18.66766667	0.49089094
A. robustus	R5	36.33333333	56.33333333	0	20.838	0	0.525581992
A. robustus	R7	31	56.66666667	1	118.0833333	138.7103333	0.022848058
A. robustus	R8	35.66666667	53.66666667	0.333333333	9.249666667	154.805	-0.855209644
A. robustus	R9	37.66666667	44.33333333	1.666666667	201.8703333	1	0.715587447
