# Supplementary material for: Interactions between physiology and behaviour provide insights into the ecological role of venom in Australian funnel-web spiders: Interspecies comparison
Source: PLoS One. 2023 May 22;18(5):e0285866. doi: 10.1371/journal.pone.0285866 (PMC10202279; doi:10.1371/journal.pone.0285866)
Supplement: S1 File — (ZIP) [file pone.0285866.s010.zip › CVS VENOM AND BEHAVIOURS/Atrax.behaviour.cca.csv]

	ID	HR	Mass	Size	Aggression	Climb	Activity	Huddle
1	H10B	36	2.64	9.162	48.3333333333333	0	0.279666666666667	1.41566666666667
2	H12B	31	1.63266666666667	8.4705	56	0.666666666666667	27.6043333333333	0
3	H13B	40	1.58233333333333	8.445	53.6666666666667	0.666666666666667	0	139.996333333333
4	H15B	34	1.176	7.2745	60.3333333333333	1	3.74866666666667	1.205
5	H16B	35	2.66333333333333	10.681	61.6666666666667	0	296.972333333333	0
6	H17B	34	2.92133333333333	10.9355555566667	61.6666666666667	0	0	0
7	H18B	31.6666666666667	2.43166666666667	9.6205	46	0.666666666666667	0	1.16666666666667
8	H19B	34.3333333333333	2.02533333333333	9.0915	57	0	340.900666666667	139.493
9	R1	35.3333333333333	1.111	6.5125	47.3333333333333	1.33333333333333	0	44.8096666666667
10	R10	30.3333333333333	3.16533333333333	9.344	68.6666666666667	1.33333333333333	187.858333333333	0
11	R11	35	1.53566666666667	7.585	34.3333333333333	0	162.499333333333	1.583
12	R2	31.6666666666667	1.864	8.6605	56.3333333333333	0.333333333333333	42.2503333333333	4.00066666666667
13	R3	38	1.294	7.24133333333333	60.3333333333333	0.666666666666667	76.498	0.3745
14	R4	31.6666666666667	0.720666666666667	5.2825	19	1.66666666666667	146.777333333333	18.6676666666667
15	R5	36.3333333333333	4.21566666666667	11.689	56.3333333333333	0	20.838	0
16	R7	31	4.10533333333333	12.4155	56.6666666666667	1	118.083333333333	138.710333333333
17	R8	35.6666666666667	1.26833333333333	8.78866666666667	53.6666666666667	0.333333333333333	9.24966666666667	154.805
18	R9	37.6666666666667	4.05	11.0305	44.3333333333333	1.66666666666667	201.870333333333	1
