# Supplementary material for: Interactions between physiology and behaviour provide insights into the ecological role of venom in Australian funnel-web spiders: Interspecies comparison
Source: PLoS One. 2023 May 22;18(5):e0285866. doi: 10.1371/journal.pone.0285866 (PMC10202279; doi:10.1371/journal.pone.0285866)
Supplement: S1 File — (ZIP) [file pone.0285866.s010.zip › CVS VENOM AND BEHAVIOURS/H.cerberea_behaviours.csv]

	id	HR	Mass	Size	Aggression	Climb	Activity	Huddle	mass	resid
1	10A	34.3333333366667	1.26533333333333	7.43333333333333	60.6666666666667	0.666666666666667	0	417.139	1.23533559207957	0.111019659730642
2	11A	40.5555555533333	1.88033333333333	8.68566666666667	51.3333333333333	0	0	353.564333333333	1.63144906608973	0.258532666096651
3	1A	40.88888889	1.52533333333333	8.10266666666667	42	0.666666666666667	0	142.576333333333	1.42221296540938	0.165027791902765
4	1B	35.6666666666667	1.12266666666667	7.462	42	2.66666666666667	277.087333333333	177.841666666667	1.11570680771197	-0.0142997395470943
5	2	37.7777777766667	1.08133333333333	8.70166666666667	33.3333333333333	0.333333333333333	0	2.66766666666667	1.07819484758505	-0.297897709567171
6	2A	39.5555555533333	2.05	8.228	42.3333333333333	0	11.2486666666667	287.362333333333	1.71783979315032	0.435774721897037
7	3A	33.3333333333333	0.619	6.00666666666667	35.6666666666667	0.333333333333333	0	415.142666666667	0.520349993702459	-0.320758591955771
8	3B	40.3333333333333	1.13966666666667	8.87266666666667	51	1	2.66633333333333	139.854666666667	1.13073582198906	-0.279301914801561
9	5	42.2222222233333	1.08766666666667	7.54466666666667	47	0.666666666666667	9.30733333333333	147.087666666667	1.08403472894308	-0.0623819636382565
10	5A	37.7777777766667	1.09533333333333	7.31566666666667	50.3333333333333	0.333333333333333	0	139.844666666667	1.09105873094696	-0.00989921229406399
11	5B	33.88888889	0.973333333333333	7.00066666666667	49.6666666666667	0.333333333333333	0.832666666666667	312.442666666667	0.97297132761208	-0.0654560215582205
12	6A	34	1.958	9.53833333333333	53.6666666666667	0.333333333333333	0	279.088333333333	1.67192354410832	0.129744435508981
13	6B	35	1.663	8.64133333333333	46.6666666666667	0.333333333333333	0	415.829666666667	1.50862320021079	0.144507402346188
14	7	35.4444444433333	1.09166666666667	7.60666666666667	31	0.333333333333333	0	414.752666666667	1.08770558041911	-0.0710187211539235
15	7A	37.77777778	1.16433333333333	7.51166666666667	44.3333333333333	0	0	414.283666666667	1.15214867715658	0.0122828087159916
16	8A	39	1.398	10.4286666666667	42.6666666666667	0.333333333333333	6.52666666666667	278.109666666667	1.33504264381162	-0.383876376706151
17	9	40.3333333333333	1.74533333333333	8.507	44.3333333333333	0.333333333333333	126.915	0	1.55694555937954	0.219496247663619
18	9A	36	1.14433333333333	7.34266666666667	58.6666666666667	1	0	1.08333333333333	1.13482222580744	0.0285045173603529
