# Supplementary material for: Interactions between physiology and behaviour provide insights into the ecological role of venom in Australian funnel-web spiders: Interspecies comparison
Source: PLoS One. 2023 May 22;18(5):e0285866. doi: 10.1371/journal.pone.0285866 (PMC10202279; doi:10.1371/journal.pone.0285866)
Supplement: S1 File — (ZIP) [file pone.0285866.s010.zip › CVS VENOM AND BEHAVIOURS/H.cerberea_venom.csv]

ID	369.1663	298.0852	261.2227	296.0892	373.7885	442.2388	295.1623	279	308.0474	330.1327	438.002	394.0119	614.0621	348.0634	694.2625	5280.3363	3169.805	500.4615	268	269.0815	537	447.2694	272.2722	309.2826	617.4858	3740.1628	4075.9762	2562.3652	428.1218	513.3826	1469.4387	292.7969	475.5672	4424.1108	3632.9782	6670.4303	6700.6733	6642.5314	3906.4078	3922.2811	4762.4572	7691.983	3945.2253	3798.413	7319.4	4847.5968	3659.8361	4548.0233	4877.4044
1a	2	2	0	0	2	1	3	3	2	1	3	3	3	3	1	0	3	0	3	3	3	0	0	0	0	3	1	3	3	3	1	0	0	3	3	0	3	3	0	3	1	3	3	3	3	3	0	3	1
1b	0	0	0	2	3	0	3	1	1	0	2	1	1	3	0	0	1	0	3	3	3	0	0	0	0	3	2	0	0	0	0	0	3	0	3	0	3	2	0	2	0	3	3	3	3	3	0	3	1
2a	1	0	3	0	1	0	3	0	0	0	2	0	1	3	0	0	3	0	3	3	3	0	0	0	0	3	0	3	0	0	0	0	0	2	3	0	3	3	0	2	0	3	3	2	2	3	0	3	2
2t	0	1	1	0	2	0	3	1	0	0	2	0	1	3	0	0	2	0	3	3	3	0	0	0	0	3	1	1	1	1	0	0	0	3	3	0	3	3	0	3	1	3	3	3	3	3	1	3	0
3a	0	0	1	1	3	0	3	0	1	0	3	0	1	3	0	0	3	0	2	2	2	0	0	0	0	3	0	0	0	0	0	0	2	0	3	0	3	3	0	3	3	3	3	3	3	3	1	3	3
3b	1	3	1	2	2	1	3	0	0	0	1	0	0	3	0	0	1	2	3	3	3	2	2	2	3	3	3	0	0	1	0	0	0	3	3	0	3	3	0	3	3	3	3	3	3	3	0	2	0
5a	0	1	1	1	2	2	1	0	3	0	3	0	1	3	0	0	0	2	3	3	3	0	0	0	0	2	1	0	0	0	0	0	0	3	3	0	3	3	0	3	3	3	2	3	3	3	0	2	0
5b	1	1	1	1	1	1	3	0	3	0	3	1	2	2	1	0	0	1	3	3	3	0	0	0	0	3	1	1	0	0	0	0	0	3	3	0	3	3	0	3	3	3	3	2	3	3	0	3	1
5t	0	1	0	0	2	1	2	0	2	0	2	0	0	2	0	0	1	0	2	2	2	0	0	0	0	2	1	0	0	0	0	0	0	2	2	1	2	2	0	1	1	1	1	2	2	2	0	1	0
6a	0	0	0	0	0	0	2	0	1	0	2	0	0	2	0	0	1	1	2	2	2	0	0	0	0	2	0	0	0	0	0	0	0	1	2	2	1	1	0	1	1	2	1	2	2	1	0	1	0
6b	2	2	0	1	0	0	3	0	1	2	3	0	1	2	0	0	3	3	3	3	3	0	0	0	0	2	2	0	0	0	0	0	0	3	3	1	3	3	0	2	3	2	3	2	2	3	0	3	0
7a	3	1	0	1	0	0	3	0	3	0	3	0	2	3	0	0	2	0	3	3	3	0	0	0	0	2	2	0	0	0	0	0	0	1	3	2	3	3	0	3	3	2	2	3	3	3	0	2	2
7t	1	0	0	2	3	0	3	1	3	0	3	0	2	3	1	0	3	0	3	3	3	0	0	0	0	3	1	0	0	0	0	0	0	1	3	0	3	3	0	1	2	3	3	3	3	3	0	3	2
8a	2	0	0	3	1	0	3	0	3	0	3	0	2	3	0	0	3	1	3	3	3	0	0	0	0	3	3	2	0	0	0	0	0	1	2	0	3	3	0	3	3	3	3	3	3	3	0	3	0
9t	2	0	2	0	2	2	2	1	2	0	2	0	2	2	0	0	2	1	2	2	2	0	0	0	0	2	1	2	1	1	0	0	0	0	2	0	2	2	0	2	2	2	2	2	2	2	0	2	0
9a	3	3	2	0	0	2	3	0	3	0	3	0	1	2	1	1	2	2	3	1	1	0	0	0	0	3	3	2	0	0	0	0	0	2	3	0	3	3	0	3	3	3	3	3	3	3	0	3	0
10a	2	0	2	2	0	2	3	2	3	0	3	0	1	3	0	1	0	1	3	0	0	0	0	0	0	3	1	1	0	0	0	1	0	1	3	0	3	3	2	0	1	3	2	2	2	3	0	3	0
11a	2	2	1	1	0	2	3	2	3	0	3	0	3	3	0	0	1	3	3	0	0	0	0	0	0	3	3	3	0	0	0	3	0	2	3	0	3	3	0	2	2	3	3	3	3	3	0	3	0
[truncated: 40 more columns]
