# Supplementary material for: Interactions between physiology and behaviour provide insights into the ecological role of venom in Australian funnel-web spiders: Interspecies comparison
Source: PLoS One. 2023 May 22;18(5):e0285866. doi: 10.1371/journal.pone.0285866 (PMC10202279; doi:10.1371/journal.pone.0285866)
Supplement: S1 File — (ZIP) [file pone.0285866.s010.zip › CVS VENOM AND BEHAVIOURS/H.infensa_behaviours.csv]

	id	HR	Mass	Size	Aggression	Climb	Activity	Huddle	Body.cond
1	Hi13	39.3333333333333	0.824	6.161	63.3333333333333	0.333333333333333	77.9296666666667	231.103666666667	0.16903823951996
2	LOC1	32	2.03833333333333	9.11933333333333	51.3333333333333	0.333333333333333	4.08333333333333	173.011333333333	0.121166267842608
3	LOC10	38.6666666666667	2.584	9.66166666666667	56.3333333333333	0	420.919333333333	169.808333333333	0.435440480283654
4	LOC11	34.2223333333333	3.159	10.747	49	1.33333333333333	159.322	276.339333333333	0.547371131200299
5	LOC13	32.7776666666667	1.75133333333333	9.16466666666667	54.3333333333333	0.333333333333333	67.591	143.837	-0.185175695141221
6	LOC14	34.6666666666667	2.055	8.81166666666667	60.3333333333333	0.333333333333333	83.1146666666667	158.355333333333	0.269102286230386
7	LOC15	31.3333333333333	2.50133333333333	10.579	44	1	342.750333333333	117.566666666667	-0.0386164961733693
8	LOC17	36.4446666666667	1.406	8.95333333333333	68.3333333333333	0.333333333333333	152.414	351.205	-0.440341348094066
9	LOC18	39.66666667	1.22766666666667	6.76633333333333	50.3333333333333	0.333333333333333	42.0833333333333	414.949333333333	0.314432812226135
10	LOC19	33	1.596	8.136	48.3333333333333	0	71.3	190.299333333333	0.098382866879025
11	LOC2	31.6663333333333	1.87666666666667	9.312	46.6666666666667	0	0	277.426666666667	-0.122703741505313
12	LOC21	33.6666666666667	2.5065	10.4626666666667	54.3333333333333	0.333333333333333	50.501	223.646	0.0161850607973686
13	LOC4	34.2223333333333	1.282	9.23666666666667	25.3333333333333	0.666666666666667	190.337666666667	163.510333333333	-0.68522861674298
14	LOC5	35.6666666666667	1.37033333333333	9.23666666666667	52	0.666666666666667	115.725	160.821666666667	-0.59689528340965
15	LOC6	37.889	0.919	6.92166666666667	31.3333333333333	1.33333333333333	56.4606666666667	201.843333333333	-0.0605085217233521
16	LOC8	32.889	2.893	11.0353333333333	61.3333333333333	1.66666666666667	0	175.958	0.15835055781054
