# Supplementary material for: Interactions between physiology and behaviour provide insights into the ecological role of venom in Australian funnel-web spiders: Interspecies comparison
Source: PLoS One. 2023 May 22;18(5):e0285866. doi: 10.1371/journal.pone.0285866 (PMC10202279; doi:10.1371/journal.pone.0285866)
Supplement: S1 File — (ZIP) [file pone.0285866.s010.zip › CVS VENOM AND BEHAVIOURS/H.infensa_venom.csv]

	295	439	348	308	268	5216.0996	500.3815	617	7838.2268	4147.9594	3918.4483	4052.4924	4050.0898	3992.5309	7843	3921.1337	7798	3724.2321	3899.289	8114.0185	4056.4792	8095.2821	4047.9459	414	4221.5627	4217.0134	4681.6784	4761.8304	4729.5986	7057.6814	6764.1457	7504.3993	6985.5013	4546.9051	7115.7319	4809.3857	4715.4185	7139.2911	6937.7372	7043.5521	8051.978	8091.3668	8036.0348	4588.7391	4763.4511	4552.5179	4824.5909	8160.2386	7564.274
LOC1	3	3	3	1	3	1	1	0	0	0	3	0	3	0	1	2	0	0	3	0	3	0	3	0	0	0	0	3	1	0	2	3	0	3	3	3	1	0	0	2	3	0	0	0	0	0	2	3	0
LOC2	1	3	3	3	3	1	0	0	0	0	2	0	2	1	1	3	0	0	2	0	2	0	3	2	0	0	2	3	2	0	3	3	0	3	3	3	1	0	0	3	3	0	0	2	3	1	0	0	0
LOC4	3	3	3	2	2	0	1	0	0	0	2	0	2	0	2	3	0	0	2	0	2	0	3	0	0	2	0	3	1	0	3	3	0	3	0	3	1	0	0	0	3	0	0	2	0	0	1	0	0
LOC5	3	3	3	3	3	2	2	0	0	0	2	1	2	0	0	3	0	2	3	0	3	0	3	0	0	0	1	3	3	0	3	3	1	3	0	3	3	3	1	1	3	3	1	2	0	1	2	0	0
LOC6	3	3	3	3	2	0	0	0	0	0	1	0	3	0	0	3	0	0	3	0	3	0	3	0	0	2	0	1	3	0	3	2	0	3	0	3	1	0	0	0	3	0	0	2	0	0	0	0	0
LOC8	3	3	1	3	3	0	0	0	0	0	2	0	3	0	0	3	1	0	2	0	2	1	3	0	0	0	0	3	3	3	3	3	0	3	0	3	3	0	0	3	3	0	0	2	3	0	0	0	0
LOC10	3	3	3	3	3	0	0	0	0	0	2	0	3	0	0	1	0	3	3	0	2	0	3	1	0	3	3	3	2	0	3	2	0	2	0	3	2	0	2	0	3	0	0	3	3	0	0	0	0
LOC11	3	3	3	3	3	0	0	1	0	0	3	0	3	0	0	1	0	0	3	0	0	0	3	1	0	3	0	3	3	0	3	1	3	3	0	3	3	0	3	0	3	0	0	3	1	1	0	0	3
LOC13	3	3	3	3	3	0	1	0	0	0	2	0	3	0	0	1	0	0	3	0	3	0	3	0	0	3	1	3	3	3	3	3	0	3	0	3	1	0	0	0	3	0	0	1	0	0	0	0	0
LOC14	3	3	3	3	3	0	0	0	3	3	3	0	3	0	0	0	0	0	3	0	3	0	3	0	3	3	2	3	1	0	3	3	3	2	0	2	3	2	0	0	3	3	0	3	0	2	0	0	0
LOC15	3	3	3	3	3	1	2	1	0	0	1	0	3	0	0	3	0	2	3	0	3	0	3	1	0	1	1	3	3	0	3	3	2	3	0	3	3	1	3	0	3	0	3	1	1	1	0	0	0
LOC17	3	3	3	3	3	1	0	0	0	0	3	1	3	0	0	2	1	2	3	0	3	1	3	1	0	3	0	2	3	0	3	3	0	3	0	3	3	0	3	0	3	1	0	2	3	3	0	0	0
LOC18	2	2	2	2	2	0	0	0	0	0	2	0	2	0	0	2	0	0	1	0	2	0	2	0	0	2	1	2	2	0	2	1	0	1	0	2	2	0	0	0	2	2	0	2	2	0	0	0	0
LOC19	3	3	3	3	3	0	1	0	0	0	3	0	3	0	0	1	0	0	3	0	3	0	3	0	0	0	3	3	3	3	3	0	0	3	0	2	3	3	0	0	3	3	0	3	0	3	0	0	0
LOC21	3	3	3	3	3	0	0	0	0	0	2	0	2	1	0	1	1	1	3	0	3	1	2	0	0	0	0	3	1	0	3	2	2	3	0	3	3	3	0	1	3	2	0	2	0	2	2	0	0
Hi13	3	3	3	1	3	0	3	0	0	0	0	0	2	2	1	2	0	0	0	2	2	0	3	0	0	1	2	3	2	0	3	2	0	2	0	3	3	0	0	0	3	0	0	0	0	0	0	0	0
[truncated: 27 more columns]
