# Supplementary material for: Interactions between physiology and behaviour provide insights into the ecological role of venom in Australian funnel-web spiders: Interspecies comparison
Source: PLoS One. 2023 May 22;18(5):e0285866. doi: 10.1371/journal.pone.0285866 (PMC10202279; doi:10.1371/journal.pone.0285866)
Supplement: S1 File — (ZIP) [file pone.0285866.s010.zip › CVS VENOM AND BEHAVIOURS/H.valida-behaviours.csv]

	id	HR	Mass	Size	Defence	Climb	Activity	Huddle	Body.cond
1	A1	35.38666667	1.690666667	9.211	54.66666667	0.333333333	210.3333333	0	-0.282687215908522
2	A11	34.83111111	1.912666667	8.267666667	65.33333333	6.333333333	195	0.666666667	0.152828810636859
3	A12	28.99888889	1.861	9.613833333	39.66666667	0	52.66666667	0	-0.203532016462498
4	A5	32.66666667	2.596333333	9.152333333	59	0	0	0.333333333	0.636258185391401
5	A6	36.41444444	1.606666667	8.733666667	21.33333333	3	324	0	-0.258646597566645
6	A7	33.44444445	1.841666667	7.905333333	47.33333333	4	273.3333333	0.333333333	0.163840090270736
7	A8	32.66666667	1.906666667	8.512333333	46.66666667	1.666666667	223.3333333	0.333333333	0.0914504491129526
8	A9	31.96666667	2.435	10.29433333	55.66666667	0	225	1	0.216442200348534
9	Hi1	32.66666667	1.5645	8.173	56.66666667	0.333333333	33.33266667	0.333333333	-0.173910806266381
10	Hi10	36.22222222	1.778	8.407333333	60	0	2.582666667	0	-0.0134502997296053
11	Hi12	36.88888889	2.036666667	8.136333333	59.33333333	0	0	0.333333333	0.306555070324364
12	Hi16	34.88888889	1.510333333	7.781666667	60	0.666666667	10.58333333	0	-0.139502273605838
13	Hi17	36.44444445	1.816666667	8.812333333	72	0.333333333	104.0753333	0	-0.0664521741940245
14	Hi2	34.55555556	1.873333333	9.331	66.33333333	2	4.667	0.333333333	-0.127181599231312
15	Hi3	37.33333333	2.128	8.420666667	64	0	0	0	0.333531805750301
16	Hi4	38.11111111	1.380666667	7.998333333	75.66666667	0	0	0.333333333	-0.318209722954426
17	Hi5	32.88888889	1.773	8.506666667	45	1	440.1666667	0	-0.0409336129310325
18	Hi7	36.55555556	1.766333333	8.795	57	0.666666667	66.51933333	0	-0.112862245589513
19	Hi8	35.11111111	1.671	8.502666667	55.33333333	2	17.501	0.333333333	-0.142028244620273
20	Hi9	33.88888889	1.737	7.870666667	77.66666667	2	5.251	1	0.0670199484797593
21	J	33.13874788	1.883	8.651666667	42.33333333	1	493.6666667	0.333333333	0.0362467858039284
22	M	34.30555556	2.176	10.45683333	44.33333333	0	0	1	-0.0793383872760778
23	S	32.83333333	1.822666667	8.746	59.66666667	0	319.6666667	0.666666667	-0.045438149782707
