# Supplementary material for: Interactions between physiology and behaviour provide insights into the ecological role of venom in Australian funnel-web spiders: Interspecies comparison
Source: PLoS One. 2023 May 22;18(5):e0285866. doi: 10.1371/journal.pone.0285866 (PMC10202279; doi:10.1371/journal.pone.0285866)
Supplement: S1 File — (ZIP) [file pone.0285866.s010.zip › CVS VENOM AND BEHAVIOURS/H.valida_venom_profiles.csv]

	295	439	489	348	308	364	268	279	428.035	3918.4483	3863.3993	4052.1578	4050.0898	7843.6483	3992.5309	4079	3921.1337	4008.4789	4035.5376	3950.1693	4056	7901.2728	4047.9459	7082.8153	8095.2821	4221.9554	6968.5368	7069	4249.3587	6733.8906	6764.1457	4728	7066.5963	4009.7675	4702.8296	4721.0204	4809.7037	7082.8107	7101.7351	4546.9051	7049.498	8094.7175	7575.5907	8048.0931	8052.1272	4854.3118	4608.3235	7545.1591	4689.563
M	3	3	0	3	3	2	3	3	0	0	0	0	0	0	0	0	3	1	1	1	0	0	2	0	0	1	1	3	2	2	3	1	0	1	1	3	1	2	2	0	0	2	3	2	1	1	0	1	1
J	3	3	0	3	3	2	3	3	1	0	1	0	0	0	0	0	3	0	2	2	0	1	3	0	1	2	0	3	3	0	3	3	0	2	2	3	3	1	3	0	0	3	3	3	1	0	1	0	2
S	3	3	0	3	3	1	3	3	0	0	1	0	0	0	0	1	3	0	0	1	0	0	2	0	0	1	0	3	3	0	3	1	1	1	0	3	2	2	2	0	1	2	3	2	3	0	0	0	1
A1	3	3	0	3	3	3	3	3	0	1	3	0	1	0	0	3	3	0	0	0	0	0	2	0	1	3	0	3	3	1	3	0	2	1	1	2	3	0	0	2	2	1	3	1	1	0	0	0	0
A5	3	3	0	3	3	3	3	3	0	1	0	0	3	0	3	3	3	0	0	1	0	1	2	0	0	3	3	3	1	0	3	2	0	0	3	3	3	0	0	2	3	2	3	0	1	0	1	3	0
A6	2	2	0	2	2	2	2	2	0	2	1	0	2	0	0	2	2	0	0	0	0	0	1	0	0	2	1	2	1	0	2	1	1	0	2	2	2	0	0	2	2	1	2	0	2	0	1	1	0
A7	3	3	0	3	3	3	3	3	0	2	2	0	3	0	0	3	3	0	0	0	0	0	3	0	0	3	0	3	1	0	3	3	3	0	2	3	3	0	0	3	3	1	3	0	3	0	1	0	0
A8	3	3	0	3	3	3	3	3	0	1	1	0	2	0	0	3	3	0	0	0	0	0	3	0	0	3	0	3	2	0	3	1	3	0	3	2	3	0	0	3	1	3	3	0	3	0	0	0	0
A9	2	2	0	2	2	2	2	2	0	1	1	0	2	0	0	1	2	0	0	0	0	0	1	0	0	2	0	2	1	0	2	1	2	0	1	2	2	0	0	2	0	2	2	0	2	0	1	0	0
A11	3	3	0	3	3	3	3	3	0	3	2	0	3	0	0	1	3	0	0	0	0	0	1	0	0	3	0	3	0	0	3	2	3	0	1	1	3	0	0	3	3	3	3	0	3	0	1	0	0
A12	3	3	0	3	3	3	3	3	0	3	0	0	2	0	0	3	3	0	0	0	0	0	0	0	0	3	0	3	0	0	2	3	3	0	3	1	3	0	0	3	3	2	3	0	2	0	2	0	0
Hi1	2	2	0	2	2	2	2	2	2	0	0	2	0	0	0	1	0	0	0	0	0	1	0	0	2	0	2	1	0	1	1	0	0	0	2	0	1	0	0	1	1	2	1	0	0	0	0	0	0
Hi2	3	0	3	3	2	3	3	3	3	1	2	3	0	0	0	3	0	0	0	0	0	2	0	2	3	0	3	0	0	2	2	0	3	0	3	3	2	0	0	2	3	0	0	0	3	0	0	0	0
Hi3	3	0	3	3	2	3	3	2	3	0	0	2	0	0	0	2	0	0	0	0	0	2	0	1	3	0	3	0	0	2	2	0	3	0	2	3	3	0	0	3	2	3	1	0	3	2	0	0	0
Hi4	3	0	3	3	2	3	3	3	3	0	3	2	1	1	0	3	0	0	1	0	2	2	0	1	1	0	3	3	0	1	3	0	3	0	3	3	3	0	0	3	3	0	3	0	3	0	0	0	0
Hi5	3	0	3	3	3	3	3	3	3	1	0	0	2	0	0	3	0	0	0	1	0	2	0	2	3	0	3	0	0	2	2	0	0	0	1	1	3	0	3	3	3	3	3	0	3	0	1	0	0
Hi7	2	0	2	2	2	2	2	2	2	0	0	2	0	1	0	1	0	0	0	1	0	0	1	0	0	0	2	2	0	0	2	0	2	0	2	0	1	0	0	2	0	2	2	0	2	0	2	0	0
Hi8	3	0	3	3	3	3	3	3	3	0	1	1	0	0	0	1	0	0	0	0	0	1	2	2	3	0	3	3	0	1	1	0	3	0	3	1	3	0	0	3	0	3	3	0	0	0	2	0	0
Hi9	2	0	2	2	2	2	2	2	2	0	1	2	0	3	1	3	0	1	2	0	1	0	0	0	3	0	3	0	0	3	1	0	0	1	2	2	2	0	0	3	3	0	3	0	3	0	0	0	0
Hi10	2	2	0	2	2	2	2	2	2	0	1	1	0	0	0	2	0	0	0	1	0	2	0	1	2	0	2	0	0	2	2	0	0	0	2	2	2	0	0	1	2	0	1	0	2	0	2	0	0
Hi12	3	3	0	3	3	3	3	3	3	0	0	1	1	0	0	2	0	0	0	1	0	3	1	1	3	3	3	0	0	2	0	0	3	0	3	3	3	0	0	1	0	0	2	0	3	0	0	3	0
Hi16	3	3	0	3	3	3	3	3	3	0	1	0	3	0	3	3	0	0	0	0	0	1	0	3	3	0	3	0	0	0	2	0	3	0	3	1	2	0	0	1	0	0	3	0	3	0	0	0	0
Hi17	3	3	0	3	3	3	3	3	3	0	1	2	1	1	0	3	0	0	0	1	0	0	1	0	2	0	2	2	0	2	3	0	3	0	3	2	2	0	0	2	2	3	3	0	3	0	1	0	0
[truncated: 46 more columns]
