# Supplementary material for: Interactions between physiology and behaviour provide insights into the ecological role of venom in Australian funnel-web spiders: Interspecies comparison
Source: PLoS One. 2023 May 22;18(5):e0285866. doi: 10.1371/journal.pone.0285866 (PMC10202279; doi:10.1371/journal.pone.0285866)
Supplement: S1 File — (ZIP) [file pone.0285866.s010.zip › CVS VENOM AND BEHAVIOURS/H.valida_venom_profiles_reduced.csv]

	489	364	3918.4483	3863.3993	4050.0898	3992.5309	4079	4008.4789	4035.5376	3950.1693	4056	7901.2728	6733.8906	7066.5963	4009.7675	4702.8296	4721.0204	7101.7351	4546.9051	7049.498	8094.7175	8052.1272	4854.3118	4608.3235	4335.1019	4659.8972	1553.6269	4590.6332	4612.5462	7519.7387	8216.2865	4792.7387	7188.9628	4469.3004	7516.3668	7531.1108	7238.0428	4163.9178	4090.1778	7459.2294	3992.1642	7512.8342	7475.6891	4391.6539	8352.3793	7280.6407	7339.1368	4175.8185	7183.3833
M	0	2	0	0	0	0	0	1	1	1	0	0	2	0	1	1	3	2	0	0	2	1	1	0	1	2	1	2	0	1	0	2	0	2	0	0	1	0	2	1	0	1	0	2	0	2	0	3	1
J	0	2	0	1	0	0	0	0	2	2	0	1	0	0	2	2	3	3	0	0	3	1	0	1	2	3	0	2	0	2	0	3	0	3	0	0	3	0	2	0	0	0	0	3	0	3	0	3	2
S	0	1	0	1	0	0	1	0	0	1	0	0	0	1	1	0	3	2	0	1	2	3	0	0	0	3	0	0	3	0	0	2	0	2	1	0	2	0	0	0	1	0	0	3	0	3	0	3	0
A1	0	3	1	3	1	0	3	0	0	0	0	0	1	2	1	1	2	0	2	2	1	1	0	0	2	3	0	1	0	0	0	0	0	2	2	1	2	0	0	0	2	0	0	2	0	2	1	3	0
A5	0	3	1	0	3	3	3	0	0	1	0	1	0	0	0	3	3	0	2	3	2	1	0	1	3	3	0	3	0	0	0	1	1	3	1	3	2	2	0	0	3	0	0	3	0	3	0	3	3
A6	0	2	2	1	2	0	2	0	0	0	0	0	0	1	0	2	2	0	2	2	1	2	0	1	1	2	0	2	0	0	0	1	0	2	2	2	1	0	0	0	0	0	0	1	0	2	1	2	1
A7	0	3	2	2	3	0	3	0	0	0	0	0	0	3	0	2	3	0	3	3	1	3	0	1	1	3	1	3	0	0	0	2	1	2	2	3	3	0	0	0	1	0	0	3	0	3	2	3	0
A8	0	3	1	1	2	0	3	0	0	0	0	0	0	3	0	3	2	0	3	1	3	3	0	0	3	3	0	3	0	0	0	0	1	2	0	3	3	1	0	1	1	0	0	3	0	3	2	3	0
A9	0	2	1	1	2	0	1	0	0	0	0	0	0	2	0	1	2	0	2	0	2	2	0	1	2	2	0	1	0	0	0	0	0	1	0	2	2	1	0	1	1	0	0	2	0	2	0	2	0
A11	0	3	3	2	3	0	1	0	0	0	0	0	0	3	0	1	1	0	3	3	3	3	0	1	3	3	0	3	0	0	0	0	0	3	0	3	3	2	0	2	2	0	0	3	0	3	0	3	0
A12	0	3	3	0	2	0	3	0	0	0	0	0	0	3	0	3	1	0	3	3	2	2	0	2	2	3	0	3	0	0	0	0	1	2	0	3	3	0	0	0	0	0	0	3	0	3	0	3	0
Hi1	0	2	0	0	0	0	1	0	0	0	0	1	1	0	0	2	0	0	1	1	2	0	0	0	1	1	0	0	0	0	2	1	0	2	1	0	1	0	0	0	0	0	0	2	0	1	0	2	0
Hi2	3	3	1	2	0	0	3	0	0	0	0	2	2	3	0	3	3	0	2	3	0	3	0	0	0	3	0	3	0	0	1	1	1	3	0	2	2	0	0	3	0	0	0	3	0	2	0	3	0
Hi3	3	3	0	0	0	0	2	0	0	0	0	2	2	3	0	2	3	0	3	2	3	3	2	0	0	3	0	1	0	0	1	0	0	3	0	3	2	1	0	0	1	0	0	2	2	3	0	2	0
Hi4	3	3	0	3	1	0	3	0	1	0	2	2	1	3	0	3	3	0	3	3	0	3	0	0	2	1	0	0	0	0	0	0	1	2	3	0	3	0	0	0	0	0	3	2	0	3	0	3	0
Hi5	3	3	1	0	2	0	3	0	0	1	0	2	2	0	0	1	1	3	3	3	3	3	0	1	2	1	0	0	0	0	0	1	2	2	3	0	2	2	0	2	1	0	1	0	2	3	0	3	1
Hi7	2	2	0	0	0	0	1	0	0	1	0	0	0	2	0	2	0	0	2	0	2	2	0	2	1	1	0	1	0	0	1	0	1	0	2	2	1	0	0	0	0	0	1	2	0	2	2	2	0
Hi8	3	3	0	1	0	0	1	0	0	0	0	1	1	3	0	3	1	0	3	0	3	0	0	2	1	3	0	1	0	1	1	0	0	1	3	3	2	3	0	0	1	0	0	2	0	3	0	3	0
Hi9	2	2	0	1	0	1	3	1	2	0	1	0	3	0	1	2	2	0	3	3	0	3	0	0	0	1	0	0	0	0	1	0	0	2	1	3	3	0	0	0	0	0	0	3	0	2	0	3	0
Hi10	0	2	0	1	0	0	2	0	0	1	0	2	2	0	0	2	2	0	1	2	0	2	0	2	2	2	0	1	0	0	1	0	0	1	2	0	1	2	0	2	0	0	0	1	1	2	0	2	0
Hi12	0	3	0	0	1	0	2	0	0	1	0	3	2	3	0	3	3	0	1	0	0	3	0	0	1	3	2	3	0	0	2	0	1	0	0	3	3	0	1	3	1	0	0	1	1	3	0	2	2
Hi16	0	3	0	1	3	3	3	0	0	0	0	1	0	3	0	3	1	0	1	0	0	3	0	0	0	3	0	1	0	0	1	0	1	3	2	3	3	3	0	0	2	0	0	2	1	2	0	2	1
Hi17	0	3	0	1	1	0	3	0	0	1	0	0	2	3	0	3	2	0	2	2	3	3	0	1	0	1	1	0	0	0	1	0	0	1	1	3	3	0	0	0	0	0	0	2	1	3	0	3	0
[truncated: 4 more columns]
